# Supplementary material for: Parasitism-Induced Changes in Microbial Eukaryotes of Peruvian Alpaca Gastrointestinal Tract
Source: Life (Basel). 2024 Jan 27;14(2):187. doi: 10.3390/life14020187 (PMC10890412; doi:10.3390/life14020187)
Supplement: Supplementary file 1 [file life-14-00187-s001.zip]

Archive with 1 entries (1 files):
- life-2738554-supplementary.pdf
